# Supplementary material for: Early detection of Mycobacterium avium subsp. paratuberculosis infection in cattle with multiplex-bead based immunoassays
Source: PLoS One. 2017 Dec 19;12(12):e0189783. doi: 10.1371/journal.pone.0189783 (PMC5736219; doi:10.1371/journal.pone.0189783)
Supplement: S1 Table — (XLSX) [file pone.0189783.s002.xlsx]

## Sheet: Sheet1
S1 Table. ROC curve analysis of MAP recombinant proteins
Antigen		F+E+				F+E-				All (F+E+ and F+E-)
		AUC	Cutoff	Sensitivity	Specificity	AUC	Cutoff	Sensitivity	Specificity	AUC	Cutoff	Sensitivity	Specificity
MAP1272c	Serum	0.766667	1351	0.65	0.73	0.599444	998	0.566667	0.583333	0.683056	1134	0.6	0.65
	Milk	0.840556	1641	0.733333	0.8	0.80111	1641	0.666667	0.8	0.80111	1641	0.666667	0.8
MAP1569	Serum	0.900139	1450	0.8	0.866667	0.676806	847	0.616667	0.65	0.7884	1049	0.675	0.8
	Milk	0.894444	3052	0.833333	0.833333	0.745556	1409	0.766667	0.633333	0.82	2707	0.683333	0.833333
MAP2121c	Serum	0.697361	899	0.666667	0.583333	0.556667	857	0.483333	0.583333	0.627014	857	0.575	0.583333
	Milk	0.812222	804	0.9	0.666667	0.723333	852	0.766667	0.666667	0.767778	804	0.833333	0.666667
MAP2942c	Serum	0.891111	1960.5	0.833333	0.816667	0.632222	1356	0.533333	0.683333	0.761667	1878	0.633333	0.816667
	Milk	0.965556	3152	0.9	0.933333	0.771111	2044	0.6	0.833333	0.868333	2044	0.766667	0.833333
MAP2609	Serum	0.870417	1206	0.8	0.866667	0.606111	546	0.75	0.416667	0.738264	1206	0.583333	0.866667
	Milk	0.918889	997	0.833333	0.833333	0.752222	628.5	0.733333	0.633333	0.835556	915	0.733333	0.766667
MAP1201c +	Serum	0.808333	3616.5	0.666667	0.883333	0.5645	1797.5	0.533333	0.533333	0.686458	3616.5	0.475	0.883333
2942c	Milk	0.936667	2725.5	0.933333	0.8	0.811111	2882	0.633333	0.8	0.873889	2725.5	0.783333	0.8
*4-combined	Serum			0.95	0.7			0.867	0.233			0.85	0.517
	Milk			1	0.733			0.833	0.6			0.883	0.7
**6-combined	Serum			0.967	0.533			0.883	0.217			0.875	0.417
	Milk			1	0.633			0.867	0.633			0.933	0.633
*4-combined: combination of MAP1272c, MAP1569, MAP2942c, and MAP2609
**6-combined: combination of all 6 antigens
note: F+E+ and F+E- use their own cutoff for combination
